# Supplementary material for: Optoelectronic Properties of α-MoO3 Tuned by H Dopant in Different Concentration
Source: Materials (Basel). 2022 May 8;15(9):3378. doi: 10.3390/ma15093378 (PMC9101102; doi:10.3390/ma15093378)
Supplement: Supplementary file 1 [file materials-15-03378-s001.zip]

Archive with 1 entries (1 files):
- materials-1668063-supplementary.pdf
